# Supplementary material for: Identification of Multiple Blastocystis Subtypes in Domestic Animals From Colombia Using Amplicon-Based Next Generation Sequencing
Source: Front Vet Sci. 2021 Aug 24;8:732129. doi: 10.3389/fvets.2021.732129 (PMC8421793; doi:10.3389/fvets.2021.732129)
Supplement: Supplementary Table 1 — Data of partial sequences obtained, hosts, subtypes and geographic region where samples were collected. [file Table_1.XLSX]

## Sheet: Supplementary data
Sample ID	Origin	Animal	STs	# of reads	unique seq ID	Accession number
1	Santander	Minipig	ST5	133396	uniq-2	MW662459
2	Santander	Minipig	ST5	83453	uniq-1	MW662458
3	Santander	Minipig	ST5	134834	uniq-1	MW662458
3	Santander	Minipig	ST5	1064	uniq-50	MW662507
4	Santander	Minipig	ST1	128	uniq-37	MW662494
4	Santander	Minipig	ST1	390	uniq-53	MW662510
4	Santander	Minipig	ST5	91715	uniq-1	MW662458
5	Santander	Minipig	ST5	83628	uniq-1	MW662458
6	Santander	Minipig	ST5	33028	uniq-1	MW662458
7	Santander	Minipig	ST5	104820	uniq-1	MW662458
8	Santander	Minipig	ST5	55587	uniq-1	MW662458
9	Santander	Minipig	ST5	120749	uniq-1	MW662458
11	Santander	Minipig	ST1	214	uniq-45	MW662502
11	Santander	Minipig	ST5	77608	uniq-3	MW662460
13	Santander	Minipig	ST5	99809	uniq-1	MW662458
14	Santander	Minipig	ST1	1703	uniq-42	MW662499
14	Santander	Minipig	ST1	4666	uniq-45	MW662502
14	Santander	Minipig	ST5	98411	uniq-3	MW662460
15	Santander	Minipig	ST5	91875	uniq-1	MW662458
16	Santander	Minipig	ST5	69390	uniq-2	MW662459
17	Santander	Minipig	ST5	107538	uniq-2	MW662459
18	Santander	Minipig	ST5	79547	uniq-1	MW662458
19	Santander	Minipig	ST5	109259	uniq-2	MW662459
20	Santander	Minipig	ST5	101383	uniq-1	MW662458
21	Santander	Minipig	ST1	7863	uniq-26	MW662483
21	Santander	Minipig	ST1	2104	uniq-37	MW662494
21	Santander	Minipig	ST3	35890	uniq-24	MW662481
21	Santander	Minipig	ST5	52596	uniq-2	MW662459
22	Santander	Minipig	ST1	324	uniq-42	MW662499
22	Santander	Minipig	ST1	700	uniq-51	MW662508
22	Santander	Minipig	ST5	97999	uniq-3	MW662460
23	Santander	Minipig	ST1	136	uniq-42	MW662499
23	Santander	Minipig	ST1	153	uniq-51	MW662508
23	Santander	Minipig	ST5	87776	uniq-3	MW662460
24	Santander	Minipig	ST1	488	uniq-52	MW662509
24	Santander	Minipig	ST5	110138	uniq-2	MW662459
25	Santander	Minipig	ST1	247	uniq-52	MW662509
25	Santander	Minipig	ST5	81352	uniq-2	MW662459
26	Santander	Minipig	ST5	73306	uniq-2	MW662459
27	Santander	Minipig	ST5	66351	uniq-1	MW662458
28	Santander	Minipig	ST5	89698	uniq-2	MW662459
29	Santander	Minipig	ST1	399	uniq-26	MW662483
29	Santander	Minipig	ST1	394	uniq-44	MW662501
29	Santander	Minipig	ST3	142	uniq-24	MW662481
29	Santander	Minipig	ST3	34009	uniq-6	MW662463
29	Santander	Minipig	ST5	11844	uniq-21	MW662478
30	Santander	Minipig	ST1	4006	uniq-26	MW662483
30	Santander	Minipig	ST1	3083	uniq-42	MW662499
30	Santander	Minipig	ST3	127	uniq-24	MW662481
30	Santander	Minipig	ST3	44804	uniq-6	MW662463
30	Santander	Minipig	ST5	32912	uniq-21	MW662478
31	Santander	Minipig	ST1	7229	uniq-26	MW662483
31	Santander	Minipig	ST1	4509	uniq-44	MW662501
31	Santander	Minipig	ST3	6012	uniq-24	MW662481
31	Santander	Minipig	ST3	48914	uniq-6	MW662463
31	Santander	Minipig	ST5	3192	uniq-1	MW662458
33	Santander	Minipig	ST1	14451	uniq-26	MW662483
33	Santander	Minipig	ST1	7572	uniq-37	MW662494
33	Santander	Minipig	ST3	346	uniq-24	MW662481
33	Santander	Minipig	ST3	16351	uniq-6	MW662463
33	Santander	Minipig	ST5	9271	uniq-3	MW662460
34	Bogotá	Cow	ST10	5229	uniq-11	MW662468
34	Bogotá	Cow	ST10	6166	uniq-40	MW662497
34	Bogotá	Cow	ST10	283	uniq-43	MW662500
34	Bogotá	Cow	ST10	1737	uniq-8	MW662465
34	Bogotá	Cow	ST21	8709	uniq-17	MW662474
34	Bogotá	Cow	ST25	3137	uniq-35	MW662492
34	Bogotá	Cow	ST26	23511	uniq-25	MW662482
35	Bogotá	Cow	ST10	39238	uniq-11	MW662468
35	Bogotá	Cow	ST10	1490	uniq-19	MW662476
35	Bogotá	Cow	ST14	2477	uniq-5	MW662462
35	Bogotá	Cow	ST21	855	uniq-17	MW662474
35	Bogotá	Cow	ST25	7444	uniq-18	MW662475
35	Bogotá	Cow	ST26	3153	uniq-25	MW662482
36	Bogotá	Cow	ST10	4351	uniq-19	MW662476
36	Bogotá	Cow	ST10	1911	uniq-23	MW662480
36	Bogotá	Cow	ST10	16371	uniq-8	MW662465
36	Bogotá	Cow	ST10	13647	uniq-9	MW662466
36	Bogotá	Cow	ST21	6068	uniq-17	MW662474
36	Bogotá	Cow	ST23	101	uniq-7	MW662464
36	Bogotá	Cow	ST24	3386	uniq-28	MW662485
36	Bogotá	Cow	ST26	590	uniq-31	MW662488
37	Bogotá	Cow	ST10	1892	uniq-11	MW662468
37	Bogotá	Cow	ST10	9256	uniq-23	MW662480
37	Bogotá	Cow	ST10	1747	uniq-29	MW662486
37	Bogotá	Cow	ST10	5579	uniq-8	MW662465
37	Bogotá	Cow	ST24	7003	uniq-10	MW662467
37	Bogotá	Cow	ST14	3157	uniq-39	MW662496
37	Bogotá	Cow	ST23	754	uniq-7	MW662464
37	Bogotá	Cow	ST24	1048	uniq-28	MW662485
37	Bogotá	Cow	ST25	1181	uniq-38	MW662495
37	Bogotá	Cow	ST26	6847	uniq-33	MW662490
38	Bogotá	Cow	ST10	6147	uniq-11	MW662468
38	Bogotá	Cow	ST10	13123	uniq-32	MW662489
38	Bogotá	Cow	ST10	7925	uniq-8	MW662465
38	Bogotá	Cow	ST21	1049	uniq-17	MW662474
38	Bogotá	Cow	ST23	4517	uniq-7	MW662464
38	Bogotá	Cow	ST25	6388	uniq-18	MW662475
38	Bogotá	Cow	ST26	6514	uniq-31	MW662488
39	Bogotá	Cow	ST10	9544	uniq-11	MW662468
39	Bogotá	Cow	ST10	1159	uniq-32	MW662489
39	Bogotá	Cow	ST23	607	uniq-7	MW662464
39	Bogotá	Cow	ST25	7304	uniq-18	MW662475
39	Bogotá	Cow	ST26	6282	uniq-31	MW662488
40	Bogotá	Cow	Novel	445	uniq-27	MW662484
40	Bogotá	Cow	ST10	1202	uniq-11	MW662468
40	Bogotá	Cow	ST10	34352	uniq-14	MW662471
40	Bogotá	Cow	ST10	10529	uniq-23	MW662480
40	Bogotá	Cow	ST10	4859	uniq-43	MW662500
40	Bogotá	Cow	ST24	1642	uniq-10	MW662467
40	Bogotá	Cow	ST14	5552	uniq-39	MW662496
40	Bogotá	Cow	ST21	16505	uniq-17	MW662474
40	Bogotá	Cow	ST23	17388	uniq-7	MW662464
40	Bogotá	Cow	ST24	5991	uniq-28	MW662485
40	Bogotá	Cow	ST25	758	uniq-38	MW662495
40	Bogotá	Cow	ST26	5407	uniq-33	MW662490
41	Bogotá	Cow	ST10	8338	uniq-11	MW662468
41	Bogotá	Cow	ST10	1329	uniq-23	MW662480
41	Bogotá	Cow	ST10	25000	uniq-29	MW662486
41	Bogotá	Cow	ST10	4458	uniq-41	MW662498
41	Bogotá	Cow	ST10	1185	uniq-8	MW662465
41	Bogotá	Cow	ST21	6530	uniq-17	MW662474
41	Bogotá	Cow	ST23	4021	uniq-7	MW662464
41	Bogotá	Cow	ST24	3554	uniq-28	MW662485
41	Bogotá	Cow	ST25	1652	uniq-35	MW662492
41	Bogotá	Cow	ST26	705	uniq-25	MW662482
43	Bogotá	Horse	ST10	832	uniq-23	MW662480
43	Bogotá	Horse	ST10	1925	uniq-41	MW662498
43	Bogotá	Horse	ST24	842	uniq-10	MW662467
43	Bogotá	Horse	ST24	2298	uniq-28	MW662485
47	Bogotá	Horse	ST14	217428	uniq-5	MW662462
48	Bogotá	Llama	ST10	5728	uniq-15	MW662472
48	Bogotá	Llama	ST10	920	uniq-20	MW662477
48	Bogotá	Llama	ST10	360	uniq-55	MW662511
48	Bogotá	Llama	ST10	17976	uniq-8	MW662465
48	Bogotá	Llama	ST24	79339	uniq-10	MW662467
48	Bogotá	Llama	ST21	124	uniq-17	MW662474
48	Bogotá	Llama	ST23	34757	uniq-7	MW662464
48	Bogotá	Llama	ST24	13788	uniq-28	MW662485
48	Bogotá	Llama	ST25	2560	uniq-38	MW662495
53	Bogotá	Dog	ST24	10594	uniq-10	MW662467
53	Bogotá	Dog	ST23	5116	uniq-7	MW662464
53	Bogotá	Dog	ST24	10715	uniq-36	MW662493
54	Bogotá	Goat	Novel	31064	uniq-27	MW662484
54	Bogotá	Goat	ST10	18026	uniq-14	MW662471
54	Bogotá	Goat	ST10	38586	uniq-15	MW662472
54	Bogotá	Goat	ST10	611	uniq-20	MW662477
54	Bogotá	Goat	ST24	2361	uniq-10	MW662467
54	Bogotá	Goat	ST24	14614	uniq-34	MW662491
54	Bogotá	Goat	ST21	13866	uniq-16	MW662473
54	Bogotá	Goat	ST23	33921	uniq-7	MW662464
54	Bogotá	Goat	ST25	4996	uniq-38	MW662495
54	Bogotá	Goat	ST26	276	uniq-22	MW662479
55	Bogotá	Goat	ST10	6461	uniq-14	MW662471
55	Bogotá	Goat	ST10	11125	uniq-15	MW662472
55	Bogotá	Goat	ST10	26141	uniq-20	MW662477
55	Bogotá	Goat	ST24	13040	uniq-10	MW662467
55	Bogotá	Goat	ST14	63998	uniq-12	MW662469
55	Bogotá	Goat	ST21	6746	uniq-16	MW662473
55	Bogotá	Goat	ST26	27018	uniq-22	MW662479
56	Bogotá	Sheep	ST10	1967	uniq-15	MW662472
56	Bogotá	Sheep	ST10	14544	uniq-20	MW662477
56	Bogotá	Sheep	ST10	49343	uniq-8	MW662465
56	Bogotá	Sheep	ST24	3796	uniq-10	MW662467
56	Bogotá	Sheep	ST14	36871	uniq-12	MW662469
56	Bogotá	Sheep	ST14	2560	uniq-47	MW662504
56	Bogotá	Sheep	ST21	36340	uniq-16	MW662473
56	Bogotá	Sheep	ST23	5477	uniq-7	MW662464
56	Bogotá	Sheep	ST26	16118	uniq-22	MW662479
57	Bogotá	Pig	ST5	182869	uniq-1	MW662458
58	Bogotá	Pig	ST5	123515	uniq-1	MW662458
59	Bogotá	Pig	ST5	81499	uniq-1	MW662458
60	Boyaca	Cow	ST10	2495	uniq-23	MW662480
60	Boyaca	Cow	ST10	1326	uniq-49	MW662507
60	Boyaca	Cow	ST26	40659	uniq-13	MW662470
60	Boyaca	Cow	ST5	4213	uniq-1	MW662458
61	Boyaca	Cow	ST10	15853	uniq-23	MW662480
62	Boyaca	Cow	ST10	292	uniq-9	MW662466
62	Boyaca	Cow	ST25	2615	uniq-18	MW662475
67	Boyaca	Cow	ST10	23315	uniq-19	MW662476
67	Boyaca	Cow	ST10	1334	uniq-20	MW662477
67	Boyaca	Cow	ST10	4148	uniq-8	MW662465
67	Boyaca	Cow	ST10	2223	uniq-9	MW662466
67	Boyaca	Cow	ST23	2589	uniq-7	MW662464
67	Boyaca	Cow	ST25	2466	uniq-30	MW662487
67	Boyaca	Cow	ST26	11233	uniq-25	MW662482
68	Boyaca	Cow	ST10	629	uniq-32	MW662489
68	Boyaca	Cow	ST10	1122	uniq-8	MW662465
68	Boyaca	Cow	ST10	4131	uniq-9	MW662466
68	Boyaca	Cow	ST21	2925	uniq-17	MW662474
68	Boyaca	Cow	ST23	8356	uniq-7	MW662464
68	Boyaca	Cow	ST25	2573	uniq-35	MW662492
68	Boyaca	Cow	ST26	1959	uniq-31	MW662488
69	Cundinamarca	Cow	ST10	4472	uniq-19	MW662476
69	Cundinamarca	Cow	ST10	4473	uniq-9	MW662466
69	Cundinamarca	Cow	ST21	1745	uniq-17	MW662474
69	Cundinamarca	Cow	ST23	9744	uniq-7	MW662464
69	Cundinamarca	Cow	ST25	14369	uniq-18	MW662475
70	Cundinamarca	Cow	ST10	6323	uniq-8	MW662465
70	Cundinamarca	Cow	ST26	25203	uniq-13	MW662470
71	Cundinamarca	Cow	ST10	1647	uniq-11	MW662468
71	Cundinamarca	Cow	ST10	1607	uniq-46	MW662503
71	Cundinamarca	Cow	ST14	3513	uniq-5	MW662462
71	Cundinamarca	Cow	ST21	2969	uniq-17	MW662474
71	Cundinamarca	Cow	ST25	1994	uniq-18	MW662475
71	Cundinamarca	Cow	ST26	2464	uniq-33	MW662490
73	Cundinamarca	Cow	ST10	13332	uniq-11	MW662468
73	Cundinamarca	Cow	ST14	7821	uniq-5	MW662462
74	Cundinamarca	Cow	ST10	5871	uniq-8	MW662465
74	Cundinamarca	Cow	ST10	1019	uniq-9	MW662466
74	Cundinamarca	Cow	ST23	2454	uniq-7	MW662464
74	Cundinamarca	Cow	ST25	2733	uniq-30	MW662487
76	Cundinamarca	Cow	ST10	1190	uniq-23	MW662480
76	Cundinamarca	Cow	ST10	923	uniq-40	MW662497
76	Cundinamarca	Cow	ST25	1262	uniq-30	MW662487
77	Cundinamarca	Cow	ST10	27271	uniq-9	MW662466
77	Cundinamarca	Cow	ST25	7731	uniq-18	MW662475
77	Cundinamarca	Cow	ST26	2373	uniq-48	MW662505
78	Cundinamarca	Cow	ST10	9847	uniq-11	MW662468
78	Cundinamarca	Cow	ST14	2634	uniq-5	MW662462
78	Cundinamarca	Cow	ST21	2318	uniq-17	MW662474
78	Cundinamarca	Cow	ST25	2122	uniq-35	MW662492
78	Cundinamarca	Cow	ST26	1677	uniq-31	MW662488
80	Cundinamarca	Cow	ST10	13299	uniq-19	MW662476
80	Cundinamarca	Cow	ST10	15048	uniq-9	MW662466
80	Cundinamarca	Cow	ST25	13920	uniq-30	MW662487
83	Cundinamarca	Cow	ST10	8148	uniq-11	MW662468
83	Cundinamarca	Cow	ST14	4199	uniq-5	MW662462
85	Cundinamarca	Cow	ST10	6052	uniq-8	MW662465
85	Cundinamarca	Cow	ST10	51411	uniq-9	MW662466
85	Cundinamarca	Cow	ST25	606	uniq-18	MW662475
85	Cundinamarca	Cow	ST26	8377	uniq-13	MW662470
86	Cundinamarca	Cow	ST10	4105	uniq-11	MW662468
86	Cundinamarca	Cow	ST14	4066	uniq-5	MW662462
86	Cundinamarca	Cow	ST25	3953	uniq-35	MW662492
90	Cundinamarca	Cow	ST10	4322	uniq-9	MW662466
90	Cundinamarca	Cow	ST25	549	uniq-35	MW662492
91	Cundinamarca	Cow	ST10	3068	uniq-20	MW662477
91	Cundinamarca	Cow	ST10	2342	uniq-46	MW662503
91	Cundinamarca	Cow	ST10	3707	uniq-8	MW662465
91	Cundinamarca	Cow	ST21	1150	uniq-17	MW662474
91	Cundinamarca	Cow	ST23	2392	uniq-7	MW662464
91	Cundinamarca	Cow	ST25	197	uniq-18	MW662475
91	Cundinamarca	Cow	ST26	1550	uniq-25	MW662482

## Sheet: Caption
Supplementary Table S1. Data of partial sequences obtained, hosts, subtypes and geographic region where samples were collected
