# Supplementary material for: Identification of Multiple Blastocystis Subtypes in Domestic Animals From Colombia Using Amplicon-Based Next Generation Sequencing
Source: Front Vet Sci. 2021 Aug 24;8:732129. doi: 10.3389/fvets.2021.732129 (PMC8421793; doi:10.3389/fvets.2021.732129)
Supplement: Supplementary Table 2 — Estimates of Evolutionary Divergence between Sequences. [file Table_2.XLS]

## Sheet: MatrixOutput
	ST1_Human_(AB070989)	ST1_Human_(AY618266)	ST1_Human_(AB107962)	ST1_Human_(MT898451)	ST1_Human_(U51151)	ST2_NHP_(AB070997)	ST2_NHP_(EU445491)	ST2_Human_(AB070987)	ST3_Cattle_(AB107965)	ST3_Human_(KX618192)	ST3_Human_(AB091234)	ST3_Human_(JX132219)	ST4_Human_(MT898452)	ST4_Human_(MT898453)	ST4_Human_(_AY244620)	ST4_Guinea_pig_(U51152)	ST4_Rat_(AB071000)	ST5_Pig_(MK801415)	ST5_Pig_(MK801369)	ST5_Cattle_(AB107966)	ST5_Pig_(MK801378)	ST5_Pig_(AB070998)	ST6_Human_(AB091236)	ST6_Chicken_(AB091242)	ST6_Human_(AB070990)	ST6_Quail_(AB070995)	ST6_Partridge_(AB107972)	ST6_Chicken_(MW538478)	ST7_Quail_(AB091244)	ST7_Goose_(AB107973)	ST7_Human_(DQ366343)	ST7_Human_(EF079872)	ST7_Human_(KF447161)	ST7_Chicken_(MW538475)	ST7_Chicken_(MW538476)	ST8_Pheasant_(AB107971)	ST8_NHP_(AB107970)	ST9_Human_(KT438703)	ST9_Human_(AF408426)	ST9_Human_(KC138681)	ST9_Human_(AF408425)	ST10_Dromedary_(KC148207)	ST10_Cattle_(MT898457)	ST10_Cattle_(MT898456)	ST11_Elephant_(MT898454)	ST_11_Elephant_(MT898455)	ST12_Marsupial_(EU427515)	ST13_Moose_deer_(KC148209)	ST14_Cattle_(MT898459)
ST1_Human_(AB070989)
ST1_Human_(AY618266)	0.0041809
ST1_Human_(AB107962)	0.00597982	0.00298401
ST1_Human_(MT898451)	0.00478328	0.00418376	0.00478292
ST1_Human_(U51151)	0.00478042	0.00418126	0.00478006	0
ST2_NHP_(AB070997)	0.0649542	0.0649057	0.063612	0.0629943	0.062955
ST2_NHP_(EU445491)	0.0681718	0.068132	0.0668314	0.0662144	0.066173	0.0181196
ST2_Human_(AB070987)	0.0669102	0.0668614	0.0655644	0.0649462	0.0649057	0.00478866	0.0175064
ST3_Cattle_(AB107965)	0.130036	0.128575	0.127118	0.130075	0.129989	0.12476	0.127697	0.126164
ST3_Human_(KX618192)	0.130744	0.127869	0.126413	0.129367	0.129282	0.125461	0.1284	0.126867	0.000596214
ST3_Human_(AB091234)	0.132186	0.129305	0.127846	0.130806	0.13072	0.126898	0.129843	0.128306	0.00178998	0.00119287
ST3_Human_(JX132219)	0.137148	0.13425	0.132785	0.135766	0.135676	0.13181	0.134768	0.133228	0.00598629	0.00538523	0.00658617
ST4_Human_(MT898452)	0.113932	0.113893	0.113857	0.113967	0.114604	0.123233	0.129743	0.123913	0.0923502	0.0923372	0.0930365	0.0984191
ST4_Human_(MT898453)	0.114644	0.114604	0.114567	0.114678	0.115316	0.123955	0.129743	0.124635	0.0923502	0.0923372	0.0930365	0.0984191	0.00118694
ST4_Human_(_AY244620)	0.115357	0.115316	0.115277	0.115391	0.116028	0.124678	0.131206	0.125358	0.0937238	0.0937099	0.0944121	0.0998003	0.00118694	0.00237671
ST4_Guinea_pig_(U51152)	0.113932	0.113893	0.113857	0.113967	0.114604	0.123233	0.129743	0.123913	0.0923502	0.0923372	0.0930365	0.0984191	0	0.00118694	0.00118694
ST4_Rat_(AB071000)	0.115357	0.115316	0.115277	0.114678	0.115316	0.120355	0.12683	0.121035	0.0943839	0.0943708	0.0950721	0.100469	0.01257	0.0137828	0.0137828	0.01257
ST5_Pig_(MK801415)	0.11271	0.111967	0.111933	0.109962	0.110594	0.112222	0.113619	0.112929	0.127301	0.12728	0.128025	0.133642	0.123709	0.124422	0.125135	0.123709	0.122311
ST5_Pig_(MK801369)	0.11271	0.111967	0.111933	0.109962	0.110594	0.113672	0.113654	0.114381	0.128751	0.12873	0.129478	0.135101	0.126514	0.127228	0.127944	0.126514	0.12511	0.00474357
ST5_Cattle_(AB107966)	0.11273	0.111985	0.11195	0.10998	0.110613	0.112239	0.113636	0.112946	0.125153	0.125133	0.125875	0.131479	0.123698	0.124409	0.125122	0.123698	0.122299	0.00177436	0.00474454
ST5_Pig_(MK801378)	0.112803	0.112076	0.112039	0.110051	0.110684	0.113019	0.113037	0.113727	0.128004	0.127984	0.12873	0.134353	0.125203	0.125918	0.126633	0.125203	0.123802	0.0041486	0.00355688	0.00355451
ST5_Pig_(AB070998)	0.11271	0.111967	0.111933	0.109962	0.110594	0.112222	0.113619	0.112929	0.125855	0.125835	0.126577	0.132188	0.123709	0.124422	0.125135	0.123709	0.122311	0.00118273	0.00474357	0.000590929	0.00355477
ST6_Human_(AB091236)	0.124314	0.124274	0.124274	0.123665	0.124314	0.136912	0.139123	0.137656	0.148893	0.148871	0.149634	0.154075	0.139425	0.138678	0.140924	0.139425	0.140964	0.128805	0.128891	0.128065	0.129507	0.128074
ST6_Chicken_(AB091242)	0.124286	0.124251	0.124251	0.123638	0.124286	0.137615	0.140574	0.138358	0.150296	0.150278	0.151039	0.1555	0.137884	0.137141	0.139375	0.137884	0.139408	0.129516	0.129602	0.128777	0.130221	0.128785	0.00608535
ST6_Human_(AB070990)	0.122136	0.122098	0.122098	0.121488	0.122136	0.134677	0.137624	0.135418	0.148071	0.148053	0.148812	0.153257	0.136443	0.1357	0.137932	0.136443	0.137967	0.127355	0.127439	0.126617	0.128056	0.126626	0.00364549	0.0024282
ST6_Quail_(AB070995)	0.12288	0.122839	0.122839	0.122231	0.12288	0.136169	0.138358	0.136912	0.148851	0.148831	0.149592	0.154038	0.139375	0.138629	0.14087	0.139375	0.140905	0.127365	0.12672	0.126626	0.128065	0.126636	0.00669697	0.00547448	0.00303647
ST6_Partridge_(AB107972)	0.119978	0.120667	0.120667	0.120057	0.120705	0.134719	0.136159	0.135461	0.147392	0.147371	0.148131	0.152565	0.140106	0.139359	0.141602	0.140106	0.141636	0.12519	0.123839	0.124473	0.12518	0.124463	0.00853324	0.0073085	0.00486435	0.00303647
ST6_Chicken_(MW538478)	0.121501	0.121463	0.121463	0.120852	0.121501	0.134777	0.137708	0.135519	0.148153	0.148135	0.148895	0.153345	0.138008	0.137263	0.139502	0.138008	0.139538	0.125991	0.126075	0.125254	0.126692	0.125263	0.00670105	0.00547781	0.00303832	0.00486768	0.00547809
ST7_Quail_(AB091244)	0.16693	0.165359	0.165305	0.164758	0.165388	0.164054	0.167078	0.163288	0.179993	0.179965	0.180751	0.185284	0.166436	0.167197	0.167958	0.166436	0.167999	0.149184	0.149302	0.148461	0.148423	0.148442	0.114881	0.11484	0.112739	0.111364	0.110666	0.111395
ST7_Goose_(AB107973)	0.167117	0.165543	0.165543	0.164992	0.165625	0.158942	0.162049	0.15818	0.171904	0.171933	0.171963	0.177221	0.17368	0.174455	0.17523	0.17368	0.176031	0.159029	0.15916	0.158294	0.159006	0.158271	0.120146	0.12012	0.11799	0.118003	0.118018	0.118778	0.0429882
ST7_Human_(DQ366343)	0.167443	0.165877	0.165877	0.165318	0.165951	0.164632	0.163207	0.163866	0.174774	0.174802	0.176342	0.18011	0.175911	0.175134	0.177469	0.175911	0.178276	0.164717	0.165591	0.163976	0.162476	0.163955	0.122312	0.122276	0.120146	0.118711	0.118729	0.120935	0.0500182	0.031242
ST7_Human_(EF079872)	0.168444	0.166873	0.166873	0.166315	0.166949	0.165625	0.164199	0.164856	0.175098	0.175128	0.176672	0.18044	0.177662	0.176883	0.179224	0.177662	0.180034	0.164219	0.165094	0.163479	0.161978	0.163457	0.12467	0.124632	0.122493	0.121052	0.121071	0.123287	0.0526287	0.0294398	0.0094547
ST7_Human_(KF447161)	0.165388	0.163823	0.163771	0.163221	0.16385	0.162524	0.165541	0.16176	0.178425	0.178398	0.179181	0.183708	0.166436	0.167197	0.167958	0.166436	0.167999	0.149184	0.149302	0.148461	0.148423	0.148442	0.114881	0.11484	0.112739	0.111364	0.110666	0.111395	0.00527271	0.0435402	0.049934	0.0531796
ST7_Chicken_(MW538475)	0.164535	0.162886	0.162886	0.162346	0.162983	0.158681	0.161719	0.157912	0.170207	0.170179	0.170964	0.1755	0.166392	0.166392	0.167931	0.166392	0.165697	0.149613	0.14973	0.14888	0.14895	0.148865	0.119403	0.119372	0.117247	0.115851	0.115146	0.115819	0.0395029	0.0464793	0.0452811	0.0484715	0.0362297
ST7_Chicken_(MW538476)	0.168526	0.166949	0.166949	0.166399	0.167032	0.161809	0.164922	0.161046	0.171939	0.171966	0.171993	0.177262	0.173004	0.173777	0.174552	0.173004	0.17535	0.160525	0.161394	0.159789	0.161239	0.159765	0.118678	0.118648	0.116525	0.11654	0.116556	0.117232	0.0419239	0.00710723	0.0288635	0.0270689	0.0424488	0.0434511
ST8_Pheasant_(AB107971)	0.111218	0.111884	0.110465	0.111956	0.112595	0.121229	0.119764	0.121902	0.0979031	0.0985794	0.0992939	0.104697	0.0581726	0.0575224	0.0594755	0.0581726	0.0582279	0.118135	0.11878	0.116702	0.118195	0.116718	0.14156	0.140743	0.138552	0.137079	0.137807	0.139375	0.174257	0.177667	0.179022	0.179267	0.175034	0.173562	0.177757
ST8_NHP_(AB107970)	0.111906	0.112573	0.111153	0.112646	0.113284	0.121927	0.12046	0.122601	0.0985794	0.0992564	0.0999712	0.10538	0.0588109	0.0581603	0.0601147	0.0588109	0.0588655	0.118828	0.119474	0.117394	0.118888	0.11741	0.142291	0.141475	0.139281	0.137807	0.138536	0.140106	0.173512	0.176914	0.178268	0.178512	0.174289	0.172809	0.177004	0.00059268
ST9_Human_(KT438703)	0.123059	0.122285	0.122285	0.120947	0.121596	0.132724	0.131959	0.133467	0.141631	0.141611	0.142366	0.147512	0.135187	0.134443	0.136677	0.135187	0.135969	0.123216	0.124732	0.123205	0.124638	0.122489	0.0322385	0.0328702	0.0309706	0.0303406	0.0297072	0.0316228	0.110574	0.117312	0.11799	0.12032	0.110574	0.113676	0.114415	0.138008	0.138738
ST9_Human_(AF408426)	0.123912	0.123143	0.123143	0.121799	0.122448	0.133608	0.134328	0.134351	0.141764	0.141745	0.1425	0.146919	0.135321	0.134578	0.136065	0.135321	0.136097	0.124804	0.125617	0.124794	0.126233	0.124076	0.0335487	0.0341816	0.0322765	0.0316451	0.0310095	0.0329314	0.11354	0.120325	0.121004	0.12335	0.11354	0.116669	0.117411	0.138148	0.13888	0.00426227
ST9_Human_(KC138681)	0.123059	0.122285	0.122285	0.120947	0.121596	0.132724	0.13344	0.133467	0.141591	0.141572	0.142326	0.147477	0.137355	0.13661	0.138848	0.137355	0.138135	0.123216	0.122571	0.123205	0.124638	0.122489	0.029708	0.030339	0.0284453	0.0271864	0.0265569	0.0297253	0.113376	0.121583	0.120858	0.123201	0.113376	0.116506	0.119386	0.137233	0.137963	0.00792542	0.00854887
ST9_Human_(AF408425)	0.12548	0.124702	0.124702	0.123358	0.12401	0.135199	0.135918	0.135945	0.143393	0.143373	0.144131	0.148556	0.136918	0.136172	0.137666	0.136918	0.137702	0.12636	0.127177	0.126348	0.12779	0.125628	0.0335717	0.034203	0.0322973	0.0316669	0.0310298	0.0329524	0.11363	0.120415	0.121098	0.123447	0.11363	0.116756	0.117501	0.13975	0.140484	0.00426496	0.00243485	0.00855457
ST10_Dromedary_(KC148207)	0.122552	0.121096	0.122497	0.120475	0.121114	0.124156	0.123312	0.124156	0.106833	0.106817	0.107535	0.113013	0.0779014	0.0785658	0.0792311	0.0779014	0.0779088	0.116385	0.115673	0.114942	0.117784	0.114963	0.137702	0.137666	0.135477	0.136243	0.136263	0.135587	0.168821	0.166898	0.171257	0.16919	0.168821	0.170946	0.167784	0.0805545	0.0798937	0.134969	0.134384	0.134222	0.135993
ST10_Cattle_(MT898457)	0.124055	0.122595	0.123999	0.121973	0.122613	0.124941	0.125538	0.124941	0.108291	0.108275	0.108995	0.114486	0.0772893	0.0772893	0.0786191	0.0772893	0.0772972	0.117152	0.117824	0.115708	0.118555	0.115728	0.137795	0.136264	0.135569	0.136335	0.136355	0.135587	0.167473	0.165543	0.16912	0.167054	0.167473	0.169433	0.166315	0.0819382	0.0812759	0.135809	0.135935	0.13577	0.137548	0.00238477
ST10_Cattle_(MT898456)	0.124055	0.122595	0.123999	0.121973	0.122613	0.124941	0.125538	0.124941	0.108291	0.108275	0.108995	0.114486	0.0772893	0.0772893	0.0786191	0.0772893	0.0772972	0.117152	0.117824	0.115708	0.118555	0.115728	0.137795	0.136264	0.135569	0.136335	0.136355	0.135587	0.167473	0.165543	0.16912	0.167054	0.167473	0.169433	0.166315	0.0819382	0.0812759	0.135809	0.135935	0.13577	0.137548	0.00238477	0
ST11_Elephant_(MT898454)	0.0589942	0.0583605	0.0589789	0.0590156	0.0589789	0.0776311	0.0782587	0.0783059	0.135539	0.136251	0.136282	0.142699	0.116129	0.116841	0.117554	0.116129	0.117554	0.107608	0.110392	0.107582	0.109043	0.107608	0.12299	0.122968	0.120816	0.122261	0.122273	0.120908	0.160544	0.163011	0.159546	0.163614	0.159777	0.160161	0.163644	0.114014	0.114709	0.122462	0.122588	0.122462	0.124147	0.114301	0.114394	0.114394
ST_11_Elephant_(MT898455)	0.055779	0.0544837	0.0551158	0.0545175	0.0544837	0.0801654	0.0814643	0.0808383	0.134858	0.134147	0.135601	0.140572	0.111229	0.111935	0.112643	0.111229	0.111935	0.10591	0.107943	0.105892	0.107363	0.10591	0.122169	0.121423	0.119275	0.11999	0.120725	0.120089	0.157201	0.161964	0.159317	0.160297	0.155687	0.154702	0.162597	0.107765	0.108453	0.120908	0.121765	0.121637	0.123319	0.116341	0.118544	0.118544	0.0329368
ST12_Marsupial_(EU427515)	0.105126	0.10576	0.104367	0.102377	0.103005	0.107466	0.108855	0.105396	0.123669	0.123643	0.125071	0.129975	0.12497	0.12497	0.126412	0.12497	0.12425	0.0554403	0.0541947	0.0535199	0.0554687	0.0541558	0.122469	0.12316	0.121012	0.121744	0.11888	0.119656	0.146521	0.154855	0.153795	0.154788	0.145785	0.139668	0.153234	0.115745	0.116437	0.116171	0.117037	0.11619	0.11857	0.112604	0.114041	0.114041	0.110908	0.0991433
ST13_Moose_deer_(KC148209)	0.10505	0.105719	0.105695	0.103726	0.104354	0.10417	0.102833	0.103468	0.127852	0.128556	0.129288	0.134925	0.128456	0.129181	0.129906	0.128456	0.127733	0.0693117	0.0713579	0.0686678	0.0713342	0.0693117	0.123829	0.12452	0.12237	0.123086	0.12094	0.122444	0.156952	0.155021	0.156863	0.157119	0.155445	0.150003	0.154894	0.120601	0.120582	0.114695	0.114837	0.116135	0.116366	0.113377	0.114093	0.114093	0.102767	0.105961	0.0600831
ST14_Cattle_(MT898459)	0.0963753	0.0977277	0.0983917	0.0950586	0.0956861	0.105694	0.106924	0.104991	0.12386	0.123832	0.124561	0.130171	0.120281	0.120281	0.12172	0.120281	0.11889	0.0607152	0.0620567	0.0600738	0.0633349	0.0607152	0.126217	0.126931	0.124769	0.124777	0.123349	0.125588	0.158687	0.156738	0.157179	0.159696	0.158687	0.149612	0.156633	0.117425	0.118118	0.117778	0.119354	0.118491	0.120896	0.108595	0.109354	0.109354	0.0959301	0.0944875	0.0505241	0.0536578
ST14_Cattle_(MT898458)	0.0963137	0.0976652	0.0983288	0.0949979	0.095625	0.105626	0.106855	0.104923	0.124507	0.124479	0.125208	0.130818	0.120203	0.120203	0.12164	0.120203	0.118812	0.0606776	0.0620182	0.0600366	0.0632956	0.0606776	0.126133	0.126846	0.124686	0.124694	0.123267	0.125504	0.158581	0.156633	0.157074	0.159588	0.158581	0.149512	0.156527	0.118064	0.118758	0.1177	0.119275	0.118413	0.120816	0.108525	0.109283	0.109283	0.0958687	0.0944271	0.050493	0.0536247	0
ST15_NHP_(KC148211)	0.197719	0.196182	0.197663	0.196207	0.196867	0.195817	0.19976	0.195079	0.163435	0.163424	0.163435	0.170133	0.182557	0.183323	0.184091	0.182557	0.183368	0.166962	0.167832	0.166224	0.167073	0.166962	0.174524	0.173745	0.172208	0.172247	0.172268	0.171607	0.203928	0.202475	0.209408	0.211416	0.203678	0.20811	0.200072	0.18321	0.183967	0.166261	0.170305	0.168504	0.170443	0.172204	0.171623	0.171623	0.185719	0.187845	0.172057	0.181991	0.173244
ST16_Marsupial_(EU427512)	0.149346	0.147004	0.148414	0.147104	0.14774	0.148642	0.145602	0.147873	0.117089	0.117077	0.117801	0.122077	0.119173	0.119895	0.120618	0.119173	0.119938	0.135191	0.132357	0.133689	0.132969	0.133708	0.153603	0.151294	0.151311	0.149807	0.149816	0.151405	0.17189	0.181151	0.177052	0.179654	0.171905	0.179354	0.179685	0.123426	0.124137	0.149235	0.149453	0.146948	0.15183	0.128775	0.127392	0.127392	0.142007	0.141825	0.136649	0.144753	0.14143
ST16_Marsupial_(EU427514)	0.147839	0.145503	0.146911	0.145602	0.146237	0.147137	0.144102	0.146369	0.117077	0.117066	0.117789	0.122068	0.119161	0.119882	0.120605	0.119161	0.119923	0.133728	0.130899	0.13223	0.131511	0.132249	0.152093	0.149789	0.149807	0.148305	0.148314	0.149899	0.170361	0.179596	0.175507	0.178101	0.170375	0.177806	0.178132	0.123408	0.124119	0.147731	0.147947	0.14545	0.150318	0.128758	0.127375	0.127375	0.140513	0.140334	0.135176	0.143263	0.139943
ST17_Gundi_(KC148208)	0.176932	0.176197	0.176164	0.174012	0.174661	0.177943	0.178612	0.175633	0.179995	0.180006	0.180017	0.185333	0.179668	0.178141	0.181199	0.179668	0.178885	0.159025	0.15841	0.157554	0.158403	0.158287	0.164095	0.164855	0.163343	0.164871	0.164119	0.164206	0.204105	0.210229	0.206866	0.205674	0.205867	0.213504	0.208614	0.178613	0.179367	0.158162	0.161387	0.15518	0.1615	0.1787	0.180979	0.180979	0.168196	0.165079	0.168496	0.174718	0.168973
ST21_Deer_(MW887929)	0.108528	0.10779	0.10779	0.10581	0.105742	0.106746	0.110175	0.107445	0.131212	0.131191	0.131921	0.137601	0.129744	0.129744	0.131188	0.129744	0.129053	0.0702423	0.0702929	0.0689386	0.0709246	0.0689326	0.122444	0.123123	0.12098	0.121018	0.118159	0.119623	0.149401	0.14967	0.149218	0.150937	0.149401	0.141764	0.150299	0.122773	0.12347	0.116147	0.116988	0.117567	0.118525	0.118151	0.118924	0.118924	0.110152	0.108034	0.0593379	0.0677506	0.0619441
ST23_Cattle_(MW887931)	0.124238	0.123495	0.12418	0.121431	0.122072	0.122954	0.124381	0.123677	0.1043	0.104282	0.105669	0.110466	0.0813814	0.0807125	0.0827219	0.0813814	0.0807222	0.113037	0.113709	0.111606	0.114442	0.111623	0.139378	0.139349	0.137148	0.138629	0.138644	0.137227	0.164552	0.170291	0.168511	0.170311	0.163787	0.168208	0.171186	0.0833885	0.0827245	0.135169	0.135304	0.135137	0.136909	0.0248521	0.0248711	0.0248711	0.114562	0.114525	0.110641	0.109325	0.114442
ST24_Deer_(MW887930_)	0.10453	0.104502	0.105171	0.101814	0.102443	0.102838	0.106937	0.102138	0.124425	0.124399	0.125127	0.130744	0.122861	0.122861	0.124296	0.122861	0.123578	0.0587927	0.058163	0.0575045	0.0594525	0.0574957	0.126233	0.126946	0.124785	0.124794	0.123369	0.125607	0.157976	0.155224	0.154953	0.157413	0.156466	0.148168	0.155876	0.118632	0.119327	0.120635	0.120786	0.120645	0.122331	0.107024	0.107077	0.107077	0.092519	0.0950863	0.0537375	0.0568406	0.024786
ST24_Deer_(MW887928)	0.10453	0.104502	0.105171	0.101814	0.102443	0.102838	0.106937	0.102138	0.124425	0.124399	0.125127	0.130744	0.122861	0.122861	0.124296	0.122861	0.123578	0.0587927	0.058163	0.0575045	0.0594525	0.0574957	0.126233	0.126946	0.124785	0.124794	0.123369	0.125607	0.157976	0.155224	0.154953	0.157413	0.156466	0.148168	0.155876	0.118632	0.119327	0.120635	0.120786	0.120645	0.122331	0.107024	0.107077	0.107077	0.092519	0.0950863	0.0537375	0.0568406	0.024786
ST25_Cattle_(MW887933)	0.0969891	0.0969626	0.0976271	0.0942982	0.0949244	0.100779	0.103433	0.100081	0.120054	0.120032	0.120753	0.12635	0.115974	0.115974	0.117402	0.115974	0.116017	0.0567916	0.0568267	0.0555087	0.0561759	0.0555029	0.123967	0.124679	0.122525	0.122518	0.119649	0.121085	0.155547	0.1551	0.154828	0.15733	0.155547	0.146401	0.156402	0.113075	0.113765	0.116945	0.117802	0.116938	0.11933	0.105669	0.105686	0.105686	0.0939195	0.096534	0.0479579	0.0568659	0.0150247
ST26_Cattle_(MW887932)	0.104586	0.103179	0.103855	0.101121	0.101121	0.103497	0.104149	0.104194	0.127295	0.127271	0.128001	0.133648	0.122896	0.122896	0.124328	0.122896	0.122209	0.0619797	0.0620282	0.0606868	0.0626433	0.0606776	0.127694	0.127694	0.126243	0.126984	0.125557	0.127048	0.149577	0.151393	0.151803	0.154242	0.149577	0.147852	0.152024	0.120101	0.120799	0.121342	0.122941	0.121351	0.12449	0.11135	0.112094	0.112094	0.106988	0.106128	0.0594373	0.0600797	0.0537012
ST27_Indian_peafowl_(MW887934)	0.132539	0.132486	0.132486	0.131134	0.131792	0.137878	0.140057	0.138629	0.153126	0.153098	0.153874	0.159077	0.149096	0.148333	0.150625	0.149096	0.149956	0.133439	0.134225	0.132679	0.133391	0.132695	0.0531017	0.0517843	0.0498289	0.0511354	0.0511268	0.0498256	0.119851	0.120947	0.121661	0.123292	0.120581	0.117284	0.120086	0.15153	0.152275	0.0518792	0.0519385	0.0512205	0.054611	0.14102	0.139549	0.139549	0.129076	0.12904	0.124799	0.126171	0.120648
ST28_Indian_peafowl_(MW887935)	0.191187	0.19113	0.191828	0.189685	0.190328	0.191557	0.191529	0.190005	0.161157	0.161145	0.161908	0.16794	0.175137	0.175912	0.176688	0.175137	0.175122	0.161664	0.160299	0.160921	0.161762	0.161664	0.179079	0.178284	0.176715	0.174393	0.17364	0.174481	0.199446	0.19653	0.202893	0.203255	0.198675	0.195424	0.196959	0.17957	0.180334	0.173828	0.176398	0.173023	0.176538	0.17209	0.17149	0.17149	0.179621	0.181845	0.16992	0.178372	0.173891
ST29_Chicken_(MW538473)	0.161431	0.159146	0.158374	0.157745	0.158409	0.161622	0.16236	0.160844	0.16653	0.16657	0.168108	0.168818	0.164258	0.163483	0.165811	0.164258	0.168149	0.169504	0.170396	0.168758	0.171058	0.169504	0.161853	0.162565	0.16103	0.161009	0.16103	0.161898	0.180623	0.179202	0.174233	0.172903	0.181416	0.174196	0.177572	0.165822	0.165075	0.151498	0.153228	0.15307	0.154913	0.172982	0.17307	0.17307	0.160286	0.160256	0.161813	0.159579	0.153753
Novel_Goat_(Medaka2_sample54_uniq27)	0.103058	0.102339	0.103009	0.100979	0.100979	0.104732	0.110237	0.105432	0.134029	0.134006	0.13474	0.140433	0.128333	0.127612	0.12978	0.128333	0.127612	0.0697107	0.0690839	0.0684052	0.0690839	0.068394	0.124454	0.124438	0.122289	0.122297	0.120156	0.121655	0.147781	0.146526	0.149899	0.150847	0.147781	0.146837	0.148645	0.123939	0.124639	0.11966	0.121233	0.120359	0.122784	0.115895	0.115953	0.115953	0.107502	0.102522	0.0580843	0.0639002	0.0556058
ST24_Goat_(Medaka3_sample54_uniq34)	0.109985	0.109962	0.110641	0.107261	0.107888	0.108275	0.10687	0.107572	0.122997	0.122971	0.123698	0.129305	0.125652	0.125652	0.12709	0.125652	0.122816	0.0543176	0.054964	0.0530368	0.0549691	0.0530272	0.128398	0.129113	0.126946	0.126954	0.124794	0.127022	0.149841	0.148612	0.149813	0.151544	0.148348	0.140001	0.149263	0.113746	0.114436	0.11775	0.118607	0.120618	0.120141	0.107008	0.10639	0.10639	0.0959029	0.101893	0.0498754	0.05429	0.0284821
ST23_Goat_(Medaka4_sample54_uniq7)	0.12488	0.124136	0.12482	0.122072	0.122712	0.123596	0.125023	0.124319	0.104934	0.104916	0.106303	0.1111	0.0819994	0.0813301	0.0833408	0.0819994	0.0813406	0.113672	0.114344	0.112239	0.115076	0.112257	0.140034	0.140003	0.137803	0.139284	0.1393	0.137788	0.165206	0.170952	0.169168	0.17097	0.164441	0.168753	0.171731	0.0840101	0.0833461	0.135825	0.13596	0.135792	0.137566	0.0242194	0.0242229	0.0242229	0.115202	0.115164	0.111276	0.109963	0.115083
ST10_Goat_(Medaka5_sample54_uniq14)	0.126165	0.124702	0.126111	0.12408	0.12472	0.124238	0.122674	0.124238	0.109051	0.109032	0.109758	0.115242	0.0826174	0.0839597	0.0839597	0.0826174	0.0819591	0.117888	0.117844	0.116439	0.119288	0.116461	0.140009	0.140689	0.13849	0.138507	0.138526	0.138507	0.168961	0.166215	0.170577	0.168511	0.169733	0.171767	0.166987	0.0832736	0.0826102	0.136519	0.137398	0.137231	0.139014	0.0126152	0.0126275	0.0126275	0.117952	0.119214	0.114101	0.114117	0.109334
ST21_Goat_(Medaka8_sample54_uniq16)	0.108528	0.10779	0.10779	0.10581	0.105742	0.106746	0.110175	0.107445	0.131212	0.131191	0.131921	0.137601	0.129744	0.129744	0.131188	0.129744	0.129053	0.0702423	0.0702929	0.0689386	0.0709246	0.0689326	0.122444	0.123123	0.12098	0.121018	0.118159	0.119623	0.149401	0.14967	0.149218	0.150937	0.149401	0.141764	0.150299	0.122773	0.12347	0.116147	0.116988	0.117567	0.118525	0.118151	0.118924	0.118924	0.110152	0.108034	0.0593379	0.0677506	0.0619441
ST26_Goat_(Medaka10_sample54_uniq22)	0.104452	0.103046	0.103722	0.101057	0.100992	0.103363	0.10678	0.10406	0.127153	0.127128	0.127857	0.133495	0.122036	0.122036	0.123465	0.122036	0.122781	0.0632175	0.0632567	0.0619235	0.0638788	0.0619129	0.127535	0.127535	0.126085	0.128266	0.126839	0.12762	0.15235	0.151981	0.153137	0.155583	0.15235	0.14918	0.153363	0.121321	0.122019	0.123358	0.124951	0.122631	0.126506	0.111167	0.111221	0.111221	0.105482	0.105348	0.0587261	0.0613109	0.0542845
Proteromonas_lacertae_(U37108.1)	0.268722	0.267766	0.266892	0.266179	0.266892	0.270453	0.269388	0.26954	0.25631	0.256289	0.257181	0.263275	0.246361	0.245484	0.245484	0.246361	0.249835	0.249786	0.248237	0.2498	0.248267	0.249786	0.249212	0.247442	0.24658	0.245719	0.245741	0.24586	0.27578	0.271347	0.275304	0.278488	0.273963	0.276204	0.272064	0.261878	0.26275	0.23732	0.239424	0.23898	0.241337	0.264534	0.265627	0.265627	0.263449	0.264893	0.251772	0.266127	0.249767
[truncated: 21 more columns]

## Sheet: Caption
Supplementary Table S2. Estimates of Evolutionary Divergence between Sequences
The number of base substitutions per site from between sequences are shown. Analyses were conducted using the Kimura 2-parameter model [1]. This analysis involved 70 nucleotide sequences. All ambiguous positions were removed for each sequence pair (pairwise deletion option). There were a total of 1951 positions in the final dataset. Evolutionary analyses were conducted in MEGA X [2]
1. Kimura M. (1980). A simple method for estimating evolutionary rate of base substitutions through comparative studies of nucleotide sequences. Journal of Molecular Evolution 16:111-120.
2. Kumar S., Stecher G., Li M., Knyaz C., and Tamura K. (2018). MEGA X: Molecular Evolutionary Genetics Analysis across computing platforms. Molecular Biology and Evolution 35:1547-1549.
Disclaimer: Although utmost care has been taken to ensure the correctness of the caption, the caption text is provided "as is" without any warranty of any kind. Authors advise the user to carefully check the caption prior to its use for any purpose and report any errors or problems to the authors immediately (www.megasoftware.net). In no event shall the authors and their employers be liable for a…
